# Supplementary material for: Betuletol, a Propolis Component, Suppresses IL-33 Gene Expression and Effective against Eosinophilia
Source: Molecules. 2022 Aug 25;27(17):5459. doi: 10.3390/molecules27175459 (PMC9457836; doi:10.3390/molecules27175459)
Supplement: Supplementary file 1 [file molecules-27-05459-s001.zip]

Archive with 1 entries (1 files):
- molecules-1866185-supplementary.pdf
